# Supplementary material for: The Association Between Gastroesophageal Reflux Disease and Lung Cancer: A Systematic Review and Meta Analysis
Source: J Clin Med. 2026 Jul 10;15(14):5426. doi: 10.3390/jcm15145426 (PMC13412617; doi:10.3390/jcm15145426)
Supplement: Supplementary file 1 [file jcm-15-05426-s001.zip]

Archive with 3 entries (3 files):
- File S1    PROSPERO.pdf
- File S2   PRISMA 2020 Checklist.pdf
- File S3     the full filtration sheet.xlsx
