# Supplementary material for: The Association Between Gastroesophageal Reflux Disease and Lung Cancer: A Systematic Review and Meta Analysis
Source: J Clin Med. 2026 Jul 10;15(14):5426. doi: 10.3390/jcm15145426 (PMC13412617; doi:10.3390/jcm15145426)
Supplement: Supplementary file 1 [file jcm-15-05426-s001.zip › File S3 the full filtration sheet.xlsx]

## Sheet: Form Responses 1
Timestamp	study name	first author last name :	year of publication	Country of study	more important details	Sample Size	male/ female ratio	ethnicity	Study Design	Study Setting	Study Period	Population Type	Inclusion criteria	Exclusion criteria	more important data	number of patients with GERD	number of male with GERD	number of female with GERD	Diagnostic Criteria	GERD severity	Duration of GERD	treatment of GERD	Timing of GERD Relative to Cancer	other comorbidities	Genetic information	number of patients with lung cancer	type and number of each type of lung cancer	number of male with lung cancer	number of Female with lung cancer	Stage of lung cancer	method of diagnosis	number of smokers	Pack-years avarage	Comorbidities:	duration of lung cancer	received treatment	Measure of association:	NOS for Cohort Studies (e.g., prospective/retrospective cohorts [Representativeness of the exposed cohort]	NOS for Cohort Studies (e.g., prospective/retrospective cohorts [2. Selection of the non-exposed cohort]	NOS for Cohort Studies (e.g., prospective/retrospective cohorts [3. Ascertainment of exposure]	NOS for Cohort Studies (e.g., prospective/retrospective cohorts [4. Outcome not present at start]	NOS for Cohort Studies (e.g., prospective/retrospective cohorts [Comparability on the basis of design or analysis]	NOS for Cohort Studies (e.g., prospective/retrospective cohorts [Assessment of outcome]	NOS for Cohort Studies (e.g., prospective/retrospective cohorts [Was follow-up long enough for outcomes to occur?]	NOS for Cohort Studies (e.g., prospective/retrospective cohorts [Adequacy of follow-up]	NOS for Case-Control Studies [Adequate case definition]	NOS for Case-Control Studies [2. Representativeness of cases]	NOS for Case-Control Studies [3. Selection of controls]	NOS for Case-Control Studies [4. Outcome not present at start]
2025-10-12 14:35:03	Association between EGFR mutation and ageing, history of pneumonia and gastroesophageal reflux disease among patients with advanced lung cancer	Choi	2019	Republic of Korea	Study objective (summary): To determine whether ageing, history of pneumonia, and GERD are associated with the development of EGFR-mutated advanced lung cancer.	2010		Korean	cohort study	Korean National Health Insurance Service–National Sample Cohort (NHIS-NSC) 2002–2015	13 years old	General	Patients diagnosed with lung cancer (ICD-10: C34) between 2010–2015 Treated with EGFR-TKI (≥2 months use) Age ≥20 years	Patients with lung cancer before 2010 Those treated only with local therapy (no EGFR-TKI use) Untreated cases		140/214 (65.4%) in EGFR-mutated lung cancer group 287/856 (33.5%) in control group	33	107	Identified using ICD-10 codes from NHIS insurance claims data	Not classified by severity or duration			pre-existing	Obesity / BMI	Hypertension (50.9%), Diabetes (41.6%), History of hospitalised pneumonia (7.9%), Higher Charlson Comorbidity Index (CCI ≥ 3 in 57%)	2,010 new cases (2010–2015)	Advanced lung cancer (stage IIIb–IV) treated with EGFR-TKI (Gefitinib, Erlotinib, Afatinib)(adenocarcinoma predominant).	84	130	Advanced (IIIb–IV)	Confirmed through National Cancer Center registry and NHIS claims codes	54 (28.7%) current/ex-smokers among EGFR-mutated patients.			Median survival 2.32 years	EGFR-TKIs	GERD with Adjusted OR (95% CI) p-value 2.02 (1.32–3.07) 0.001									yes	yes	yes	yes
2025-10-12 14:58:53	Causal associations between gastroesophageal reflux disease and lung cancer risk: A Mendelian randomization study	Li	2023	China		GERD dataset: 129,080 cases and 473,524 controls (European ancestry). Lung cancer dataset: 11,348 lung cancer cases and 15,861 controls (European ancestry).		European	Two-sample Mendelian Randomization	electronic database		GERD patients	Genome-wide significant SNPs (p < 5 × 10⁻⁸) associated with GERD. Independent variants (R² ≤ 0.001, >10,000 kb apart). Lung cancer outcomes from ILCCO (ICD-O-3 histology confirmed)	SNPs in linkage disequilibrium or with pleiotropic effects on outcomes. 9 SNPs strongly associated with the outcome and 4 palindromic SNPs removed		129080			GERD defined by genome-wide significant SNPs identified from large-scale GWAS (clinical diagnoses via medical records consistent with ICD-based GERD).				pre-existing			11,348 cases	LUSC: 3,275 cases. LUAD: 3,442 cases.				ICD-O-3 histological confirmation via ILCCO consortium data.						1.37 (1.16–1.63)									yes	yes	yes	yes
2025-10-12 15:26:37	Gastroesophageal reflux disease and non-small cell lung cancer. Results of a pilot study	Vereczkei	2008	Hungary		50	32/18	European	Prospective hospital-based pilot study.	Hospital-based	1 year	cancer patients	Histologically proven non-small cell lung cancer (NSCLC) (adenocarcinoma or squamous cell carcinoma). Resectable disease: T3 or below, N1 or below. Age ≤75 years, fit for surgery. Written informed consent obtained	Serious concomitant disease (COPD, asthma, etc.). Advanced or unresectable lung cancer. Mixed histology tumors	All patients underwent 24-hour pH monitoring preoperatively; reflux symptoms were also recorded by questionnaire. Both symptomatic and asymptomatic reflux were evaluated.	Adenocarcinoma group: 10/25 (40%) Squamous cell carcinoma group: 8/25 (32%)			24-hour ambulatory esophageal pH monitoring with DeMeester composite score. GERD diagnosed if: pH < 4 for >4.2% of time, or DeMeester score >14.2	DeMeester score (mean ± SD): Adenocarcinoma: 44.05 ± 78.01 Squamous cell carcinoma: 30.22 ± 44.87			pre-existing			50	Adenocarcinoma: 25 Squamous cell carcinoma: 25	Adenocarcinoma: 17 Squamous cell carcinoma: 15	Adenocarcinoma: 8 Squamous cell carcinoma:10	≤ Stage IIIA (T3 or below, N1 or below).	Histopathological confirmation after lung resection.	Adenocarcinoma: 10/25 (40%) Squamous cell carcinoma: 13/25 (52%)				All underwent surgical resection (thoracotomy with curative intent).										yes	No	No	yes
2025-10-12 15:44:31	A multi-level investigation of the genetic relationship between gastroesophageal reflux disease and lung cancer	Wu	2024	China		367,441 and 85,716		European	Two-sample bidirectional Mendelian randomization and genome-wide cross-trait analysis (genetic epidemiology)	electronic database		General	Individuals with available genome-wide genotype data and GERD/LC diagnosis (ICD-10, self-report, or medical record)	Non-European ancestry; sex chromosomes excluded due to analytic limitations	367k+ GERD participants and 85k+ LC participants; all from European ancestry meta-GWAS datasets	78707			GERD defined by self-reported symptoms (heartburn, regurgitation), GERD medication use, or ICD-10 diagnosis				pre-existing		91 genome-wide significant GERD-associated SNPs used as instrumental variables; shared loci found with LC (e.g., PBX3, CFB, NELFE, PTPRF, TCF4)	29,266 (overall LC)	LUAD: 11,273; LUSC: 7,426; SCLC: 2,664				Histologically confirmed lung cancer (based on registry and GWAS inclusion criteria)			BMI, smoking, alcohol, physical activity, sleep duration used as confounder adjustments												yes	yes	yes	yes
2025-10-12 16:32:18	Antireflux surgery and risk of lung cancer by histological type in a multinational cohort study	Yanes	2020	Five Nordic countries: Denmark, Finland, Iceland, Norway, and Sweden		812617	Operated: 56.3% male, 43.7% female; Non-operated: 48.6% male, 51.4% female	Northern European (Nordic)	Population-based cohort study	electronic database	1980–2014	GERD patients	- GERD documented in national registries (hospital or outpatient) - Age 18–95 years - No prior lung cancer before GERD diagnosis	- Prior lung cancer - Missing personal ID linkage - Incomplete registry data for GERD or surgery (e.g., missing 4-digit codes in Norway)		812617	26,475 male in operated group	20,521 female in operated group	GERD diagnosis from national patient registries, validated through ICD codes for reflux esophagitis or Barrett’s esophagus (requiring endoscopy and histology confirmation)	“Objective GERD” subgroup used as severity indicator (Barrett’s/erosive esophagitis).		Antireflux surgery (mainly Nissen fundoplication and similar procedures).	pre-existing	Obesity / BMI, COPD, asthma, chronic cough		3923	43 small cell (15.8%), 88 squamous (32.2%), 142 adenocarcinoma (52.0%)				National cancer registries (histologically confirmed lung cancer, ICD morphology codes).			COPD (8.1%), obesity (4.8%), type 2 diabetes (8.4%) in surgical group.			Small cell carcinoma 0.57 (0.41–0.77) Squamous cell carcinoma 0.75 (0.60–0.92) Adenocarcinoma 0.90 (0.76–1.06)	yes	yes	yes	yes	yes	yes	yes	yes
2025-10-12 17:19:07	Gastroesophageal reflux disease and paraneoplastic neurological syndrome associated with long-term survival in limited-stage small-cell lung cancer	Ernani	2022	USA		162	68 males (42%) / 94 females (58%)	Median 64.7 years (IQR 56.2–70.2),Caucasian	Retrospective cohort	electronic database	January 1997 – December 2016	cancer patients	LS-SCLC (AJCC 7th ed, Stage I–III, M0) - Treated with definitive chemoradiotherapy (platinum + etoposide + chest radiation) - Achieved complete response (CR) per RECIST 1.1	- Did not achieve CR - Not treated with chemoradiation - T3–T4 multiple nodules or too large tumor for radiation - Missing data or treatment outside Mayo Clinic		42 (25.9%) with GERD; 25 (15.4%) with GERD + GI polyps			GERD identified from physician-documented EMR diagnosis; all GERD patients treated with PPIs (proton pump inhibitors), 2 with additional H₂ antagonists			All patients with GERD on PPIs (proton pump inhibitors)	pre-existing	COPD, asthma, chronic cough	COPD (32.1%), cardiovascular disease (46.9%), diabetes II (11.1%)	162	all are Small-cell lung cancer (limited stage)	68	94	Stage I–III	Histological confirmation by biopsy (bronchoscopy, EBUS, mediastinoscopy, CT-guided biopsy)	161 of 162 had smoking history: 0.6% never, 35.8% former, 63.6% current	Categorized: 29% never/light, 38.3% heavy (30–60 pack-years), 32.7% super-heavy (>60 pack-years)	COPD 32.1%, diabetes 11.1%, hypertension 26.5%, GI polyps 9.9%, cardiovascular disease 46.9%		Concurrent chemoradiotherapy (platinum + etoposide + chest radiation, median 5040 cGy); some received prophylactic cranial irradiation (PCI) (35.2%)	GERD HR 0.65 (95% CI: 0.45–0.93, p = 0.016) Recurrence rate : GERD vs. non-GERD 43.3% vs. 54.7% (p = 0.151) GERD vs. no GERD 69.4 vs. 41.4 months (p < 0.001)	yes	yes	yes	yes	yes	yes	yes	yes
2025-10-12 19:58:04	Gastroesophageal reflux disease and the risk of respiratory diseases: a Mendelian randomization study	Dong	2024	China		GERD GWAS: 602,604 (129,080 GERD cases; 473,524 controls).		European	case control	electronic database	2019–2023	General	- SNPs significantly associated with GERD (p < 5×10⁻⁸). - Independent (r² < 0.001, distance >10,000 kb). - F-statistics > 10 (strong instruments). - Available summary data for outcomes.	- SNPs with pleiotropy or confounding via PhenoScanner. - Palindromic SNPs or ambiguous alleles. - Non-European ancestry		129080			ICD-10 codes for GERD, self-reported GERD symptoms, or GERD medication (PPI, H₂ blocker) use from UK Biobank and QSKIN datasets.				pre-existing		76 genome-wide significant SNPs predicting GERD (p < 5×10⁻⁸; F-statistics >10).	2,671 cases, 372,016 controls											1.003 (1.0012–1.0043)	yes	yes	yes	yes	yes	yes	yes	yes
2025-10-12 20:08:32	Gastroesophageal reflux disease and risk of cancer: Findings from the Korean National Health Screening Cohort	Tran	2023	South Korea		41,044 GERD patients and 123,132 matched controls (1:3).	GERD: 54.9% male; Controls: 54.9% male (sex-matched).	GERD: 55.7 ± 8.3 years; Controls: 55.6 ± 8.2 years. Korean	Retrospective population-based matched cohort study.	electronic database	9.9	General	Participants aged 40–79 years who underwent health screening (2003–2006). - GERD defined as ≥1 ICD-10 code K21.0 or K21.9 plus ≥8 weeks of acid-suppressive medication (PPI/H₂RA).	Previous cancer before baseline or within 1 year of GERD diagnosis. - Missing data on BMI, lifestyle, or key covariates. - Death within 1 year after baseline.		41044	22545	18499	ICD-10 codes K21.0 (with esophagitis) or K21.9 (without esophagitis) + ≥8-week continuous PPI or H₂RA prescription.	Classified by treatment duration: < 12 weeks, 12–52 weeks, > 52 weeks (PPI/H₂RA).		PPI or H₂ receptor antagonist.			Hypertension (46%), Diabetes (21%), COPD (13%), Cardiovascular disease (15%).	18 cancer sites analyzed.	All histologic types combined (no subtype classification).				ICD-10 code C34 from the national cancer registry.						HR 0.97 (95% CI 0.90–1.04)	yes	yes	yes	yes	yes	yes	yes	yes
2025-10-12 20:19:17	Gastroesophageal reflux disease and risk of incident lung cancer: A large prospective cohort study in UK Biobank	Liao	2024	United Kingdom		458691	46.7% male in GERD group; 46.8% in controls.	Median: 61 years (IQR 54–65) for GERD vs. 57 years (IQR 49–63) for controls.	Prospective population-based cohort (and cross-sectional component).	electronic database	10	General	Participants aged 40–69 enrolled in UK Biobank (2006–2010). - GERD defined via ICD-10/9, hospital records, medication use, or self-report.	History of any cancer before baseline. - Missing key covariates. - Died or lost to follow-up at baseline.		58,191 (12.7% of cohort).	27151	31040	Any of: ICD-9/10 diagnosis (K21.0/K21.9), GERD-related medications, or self-report.			PPI and/or H₂RA use considered diagnostic markers, not treatment outcomes.			Higher prevalence of diabetes (9.4%), hypertension (39.8%), and COPD (4.1%) in GERD group vs controls.	3,863 total (360 SCLC, 757 LUSC, 1,560 LUAD).	SCLC: 90 GERD vs. 270 controls; LUSC: 196 GERD vs. 561 controls; LUAD: 301 GERD vs. 1,259 control	Number among GERD patients 835 cases (1.74% cumulative risk)			Cancer registry linkage via ICD-10 codes (C33–C34) and ICD-O histology codes	Among GERD: 11.6% current, 40.5% former, 47.9% never smokers.		ormer smokers: HR 1.38 (1.23–1.54) Current smokers: HR 1.18 (1.04–1.34) Never-smokers: HR 0.89 (0.70–1.14)	11.54		Lung cancer: 1.24 (1.14–1.34) Small cell lung cancer (SCLC): 1.39 (1.09–1.78) Lung squamous cell carcinoma (LUSC)1.40 (1.18–1.65) Lung adenocarcinoma (LUAD): 1.17 (1.02–1.33)	yes	yes	yes	yes	yes	yes	yes	yes
2025-10-12 21:13:54	Risk of lung cancer in patients with gastro-esophageal reflux disease: a population-based cohort study	Hsu	2016	Taiwan		15,412 patients with GERD and 60,957 matched controls (1:4 matching).	49.1% male, 50.9% female.	median ≈ 54–64	Population-based, retrospective cohort.	electronic database	1997–2010	General	Adults aged 18–100 years with new GERD diagnosis confirmed by endoscopy and ICD-9 codes 530.85, 530.11, 530.81.	- History of lung cancer or peptic ulcer before GERD diagnosis. - GERD not confirmed on endoscopy. - Missing demographic data.		15412	7563	7849	ICD-9-CM codes (530.85, 530.11, 530.81) + endoscopy confirmation.		Defined from index date; follow-up for up to 13 years		pre-existing		Osteoporosis, diabetes, asthma, COPD, pneumonia, bronchiectasis, depression, anxiety, hypertension, dyslipidemia, chronic liver disease, CHF, atrial fibrillation, stroke, CKD, CAD	85 cases during 42,555 person-years (rate: 0.0020 per person-year).	control : 232 cases during 175,319 person-years (rate: 0.0013 per person-year).				ICD-9-CM 162 and catastrophic illness registry confirmation (histological verification required).			Diabetes, COPD, asthma, hypertension, dyslipidemia, CKD, CAD, CHF, liver disease, depression, anxiety, stroke.			Lung cancer (GERD vs. controls)HR 1.53 (95% CI: 1.19–1.98)	yes	yes	yes	yes	yes	yes	yes	yes
2025-10-12 22:05:25	The Association Between Gastroesophageal Reflux Disease and Non-Small Cell Lung Cancer: A Retrospective Case-Control Study	Amarnath	2022	United States (New York area, Northwell Health System)		1,083 participants	Female: 74.9% (n=407) cases; 73.7% (n=398) controls. Male: 25.1% (n=136) cases; 26.3% (n=142) controls.	72.9 ± 13.1 years (cases), 71.7 ± 10.7 years (controls).		Hospital-based	8 years	cancer patients	Adults >18 years old. - Histologically confirmed NSCLC (adenocarcinoma, squamous cell, or large cell). - Never smokers (verified through EMR).	- Small-cell or secondary lung cancers. - Barrett’s esophagus, esophageal adenocarcinoma, or other primary malignancies. - Any smoking history. - Missing documentation or unclear histology.		111/543 (20.4%) among NSCLC cases; 63/540 (11.6%) among controls.			ICD-9/10 codes for GERD (K21.x) and confirmation via endoscopy ± histology (when available).			PPIs or antihistamines analyzed; treatment did not reduce cancer risk (OR = 1.01, 95% CI 0.48–2.12).	pre-existing	COPD, asthma, chronic cough, Smoking and alcohol		543 total NSCLC cases.	Adenocarcinoma 93%, Squamous 6%, Large-cell 1%	Male 25.1%.	Female 74.9%					COPD (OR = 3.5, P < 0.01), alcohol history (inverse association), ethnicity (OR = 2.81 for non-White)			1.86 (1.26–2.73) for GERD → NSCLC (primary outcome)									yes	yes	yes	yes
2025-10-12 22:44:36	The role of smoking and alcohol in mediating the effect of gastroesophageal reflux disease on lung cancer: A Mendelian randomization study	Yang	2023	European		602,604 GERD, and 85,716 individuals for population of cancer			Mendelian Randomization using summary-level GWAS data			General	Genome-wide significant SNPs (p < 5×10⁻⁸); individuals of European ancestry	SNPs with linkage disequilibrium (r² ≥ 0.001), ambiguous strand codification, or pleiotropy via MR-PRESSO test		602604			GWAS-based definitions of GERD and lung cancer; all genetic associations genome-wide significant				pre-existing			29266	Adenocarcinoma (11,273), Squamous cell carcinoma (7,426), Small cell carcinoma (2,664), Others (27%)							Smoking Initiation 35% mediation of total effect Combined (Smoking + Alcohol) 60% of total effect			Overall Lung Cancer: 1.40 (1.18–1.54 Squamous Cell Carcinoma: 1.53 (1.31–1.79) Small Cell Carcinoma: 1.72 (1.30–2.27) Adenocarcinoma: 1.21 (1.02–1.43)	yes	yes	yes	yes	yes	yes	yes	yes
2025-10-12 23:15:08	Unraveling the causality between gastroesophageal reflux disease and increased cancer risk: evidence from the UK Biobank and GWAS consortia	Wu	2024	UK		129,080 GERD cases and 473,524 controls			Two-sample Mendelian Randomization (MR) and Multivariable MR study	electronic database	Data derived from GWAS conducted between 2015–2023; cross-sectional summary-level data	General	European-ancestry participants; genome-wide significant GERD-associated variants	SNPs in linkage disequilibrium (r² ≥ 0.01), pleiotropic SNPs removed via MR-PRESSO; palindromic SNPs excluded		129080			Genetic definition (SNPs validated for GERD association)				pre-existing			29266	Adenocarcinoma 11,273 Squamous Cell Carcinoma 7,426 Small Cell Lung Cancer 2,664 Other / Unspecified NSCLC ~7,900 FinnGen + residual TRICL subs	58 % male,	42 % female		Histologically confirmed lung cancer.	~70% of lung cancer cases ~45% of general population					Overall Lung Cancer 1.25 (1.18–1.32) p < 0.001 Adenocarcinoma 1.15 (1.07–1.23) p < 0.001 Squamous Cell Carcinoma 1.32 (1.21–1.44) p < 0.001 BMI → Lung Cancer GERD mediated 60.16% of total effect	yes	yes	yes	yes	yes	yes	yes	yes
[truncated: 19 more columns]
